# Supplementary material for: Six Rotation Years Drive Dynamic Shifts in Agronomic Traits, Photosynthesis, and Tuber Metabolomics of Dioscorea opposita Thunb
Source: Metabolites. 2026 Jul 13;16(7):492. doi: 10.3390/metabo16070492 (PMC13413904; doi:10.3390/metabo16070492)
Supplement: Supplementary file 1 [file metabolites-16-00492-s001.zip]

Archive with 1 entries (1 files):
- metabolites-4309770-supplementary.pdf
